# Supplementary material for: Myeloproliferative Neoplasm-like Mutations of Calreticulin Induce Phenotypes Associated with Calreticulin Dysfunction in C. elegans
Source: Int J Mol Sci. 2024 Oct 29;25(21):11606. doi: 10.3390/ijms252111606 (PMC11546369; doi:10.3390/ijms252111606)
Supplement: Supplementary file 1 [file ijms-25-11606-s001.zip]

Archive with 1 entries (1 files):
- ijms-3262536-supplementary.pdf
